# Supplementary material for: In-Office Hyaluronic Acid Injection of Vocal Folds in Patients with Presbyphonia
Source: J Clin Med. 2025 Feb 3;14(3):960. doi: 10.3390/jcm14030960 (PMC11818394; doi:10.3390/jcm14030960)
Supplement: Supplementary file 1 [file jcm-14-00960-s001.zip]

Archive with 3 entries (3 files):
- Video S1 Trans-cricothyroid HA infiltration.mp4
- Video S2 Trans-thyrohyoid HA infiltration.mp4
- Video S3 Defect area measurement using the imageJ program.mp4
